# Supplementary material for: Does Acid Rain Alter the Leaf Anatomy and Photosynthetic Pigments in Urban Trees?
Source: Plants (Basel). 2020 Jul 8;9(7):862. doi: 10.3390/plants9070862 (PMC7411892; doi:10.3390/plants9070862)
Supplement: Supplementary file 1 [file plants-09-00862-s001.zip]

Archive with 8 entries (7 files):
- supplementary files/
- supplementary files/Figure S1_control treatment.tif
- supplementary files/Figure S2_pH 3.8 treatment.tif
- supplementary files/Figure S3_ L. styraciflua pH 3.8.tif
- supplementary files/Figure S4.docx
- supplementary files/Figure S4_Chlorophyll content_fresh weight.tif
- supplementary files/Table S1_Shapiro-Wil test for normality in the chlorophyll a and b datasets..docx
- supplementary files/Table S2_Series of mixtures for tissue dehydration [55]..docx
